# Supplementary material for: Experiences and Opinions of Physiotherapists, Children, Families, and Teachers About School-Based Physiotherapy-Led Interventions: A Metasynthesis of Qualitative Studies
Source: Healthcare (Basel). 2025 Nov 11;13(22):2859. doi: 10.3390/healthcare13222859 (PMC12652809; doi:10.3390/healthcare13222859)
Supplement: Supplementary file 1 [file healthcare-13-02859-s001.zip]

Archive with 1 entries (1 files):
- healthcare-3944899-supplementary.pdf
